# Supplementary material for: Characterization of Haemophilus influenzae Strains with Non-Enzymatic Resistance to β-Lactam Antibiotics Caused by Mutations in the PBP3 Gene in the Czech Republic in 2010–2018
Source: Life (Basel). 2021 Nov 18;11(11):1260. doi: 10.3390/life11111260 (PMC8624647; doi:10.3390/life11111260)
Supplement: Supplementary file 1 [file life-11-01260-s001.zip]

Archive with 4 entries (2 files):
- life-1423560-SI/
- life-1423560-SI/supplementary/
- life-1423560-SI/supplementary/Figure S1 Trend of resistance to a┬-lactam antibiotics in H. influenzae in years 2010¿C2019 and proportion of enzymatic and non-enzymatic mechanism of resistance in the Czec.pdf
- life-1423560-SI/supplementary/Table S1 Result of individual strains.xlsx
