# Supplementary material for: Characterization of Haemophilus influenzae Strains with Non-Enzymatic Resistance to β-Lactam Antibiotics Caused by Mutations in the PBP3 Gene in the Czech Republic in 2010–2018
Source: Life (Basel). 2021 Nov 18;11(11):1260. doi: 10.3390/life11111260 (PMC8624647; doi:10.3390/life11111260)
Supplement: Supplementary file 1 [file life-11-01260-s001.zip › life-1423560-SI/supplementary/Table S1 Result of individual strains.xlsx]

## Sheet: List4
									Disk diffusion method				Minimal inhibitory concentrations						Alelles of MLST
Lab.number	SEX	Age	Specimen	Date of sample collection	Region	Beta-lactamase	Combination of AA substitions	PBP group	PEN	AMP	AMC	CRX	AMP	CTX	CIP	TET	CMP	SXT	adk	atpG	frdB	fucK	mdh	pgi	recA	ST	CC (name by founder)
B0008632	m	55	blood	2011-03-16	Prague	NEG	D350N, G490E, N526K, A530S	rPBP group II	8	17	17	25	0.5	0.06	0.016	0.25	0.5	0.03	33	8	16	16	49	2	3	107	S
B0023970	m	4	throat swab	2014-01-17	Prague	NEG	D350N, M377I, A502V, N526K	rPBP group II	6	11	11	21	8	0.125	0.016	0.25	0.5	1	5	1	1	1	1	2	5	14	14
B0024096	f	4	ear	2014-01-28	South Bohemian	NEG	D350N, M377I, A502V, N526K	rPBP group II	6	14	11	22	4	0.125	0.016	0.5	0.5	1	125	1	1	1	1	2	5	1034	14
B0024109	f	2	unknown	2014-01-29	Prague	NEG	D350N, G490E, N526K, A530S	rPBP group II	11	13	13	23	4	0.06	0.016	0.25	0.25	4	33	8	16	16	49	2	3	107	S
B0024110	m	1	unknown	2014-01-29	Prague	NEG	D350N, M377I, A502V, N526K	rPBP group II	6	13	13	19	8	0.125	0.016	0.25	0.5	1	125	1	1	1	1	2	5	1034	14
B0024196	m	52	sputum	2014-02-06	Pilsen	TEM1	M377I, A502V, N526K	rPBP group II	6	6	15	19	16	0.06	0.016	0.25	0.5	0.03	44	2	16	37	17	2	3	165	S
B0024785	m	0	eye swab	2014-03-25	Karlovy Vary	TEM1	A502V, N526K	rPBP group II	6	6	14	21	16	0.06	0.016	8	16	8	11	2	15	8	28	26	3	34	34/401
B0025187	f	34	puncture	2014-04-25	Zlin	TEM1	D350N, A437S, A502V, N526K	rPBP group II	6	6	10	23	16	0.06	0.016	0.25	0.25	8	1	11	18	18	62	1	5	836	S
B0025512	f	64	sputum	2014-05-20	South Bohemian	NEG	A502V, R517H	rPBP group I	11	15	13	19	1	0.06	0.016	0.25	0.5	4	33	8	16	16	7	2	127	1840	1218
B0026078	m	10	nose swab	2014-07-17	Prague	NEG	D350N, M377I, A502V, N526K	rPBP group II	6	11	11	18	2	0.125	0.016	0.25	0.5	2	125	1	1	1	1	2	5	1034	14
B0026303	m	36	sputum	2014-07-31	South Bohemian	NEG	D350N, M377I, G490E, A502V, N526K	rPBP group II	6	13	10	18	1	0.03	0.016	0.5	0.5	1	1	10	1	1	1	6	5	33	S
B0026398	f	70	sputum	2014-08-11	South Bohemian	NEG	D350N, M377I, G490E, A502V, N526K	rPBP group II	11	13	10	18	1	0.06	0.016	0.25	0.5	0.06	14	51	16	1	29	2	31	844	844/556
B0026658	m	0	throat swab	2014-09-03	Prague	NEG	D350N, A502T, N526K	rPBP group II	6	13	11	20	2	0.06	0.016	0.25	0.5	1	6	20	107	15	77	70	43	1820	1025/1820
B0026659	m	43	nose swab	2014-09-03	Prague	NEG	N526K, A530S	rPBP group II	6	16	13	25	2	0.06	0.016	0.5	0.5	0.03	1	1	1	35	15	53	38	142	142/2459
B0027198	m	68	sputum	2014-10-16	Pilsen	NEG	D350N, M377I, I491V, A502V, N526K	rPBP group II	6	8	10	18	4	0.125	0.016	0.25	1	2	125	1	1	1	1	2	5	1034	14
B0027777	f	46	sputum	2014-12-03	Olomouc	NEG	A502V, N526K	rPBP group II	6	15	11	22	1	0.06	0.016	0.25	0.5	0.03	1	1	1	35	15	53	38	142	142/2459
B0027792	f	1	sputum	2014-12-03	Usti nad Labem	NEG	D350N, M377I, A502V, N526K	rPBP group II	6	10	10	18	2	0.125	0.016	0.25	0.5	1	125	1	1	1	1	2	5	1034	14
B0028091	f	60	sputum	2014-12-23	South Bohemian	NEG	D350N, M377I, A502V, N526K	rPBP group II	6	16	12	15	2	0.125	0.016	0.25	0.5	1	125	1	1	1	1	2	5	1034	14
B0028208	m	80	blood	2015-05-11	Pilsen	NEG	D350N, M377I, A502V, N526K	rPBP group II	6	12	6	14	2	0.125	0.016	0.25	0.5	0.5	125	1	1	1	1	2	5	1034	14
B0028275	f	65	sputum	2015-05-05	Central Bohemian	NEG	D350N, M377I, A502V, N526K	rPBP group II	6	14	6	16	2	0.125	0.016	0.25	0.5	1	125	1	1	1	1	2	5	1034	14
B0028277	m	68	nose swab	2015-05-05	Central Bohemian	NEG	D350N, M377I, G490E, A502V, N526K	rPBP group II	10	15	13	20	1	0.03	0.016	0.125	0.25	0.06	14	51	16	1	29	2	31	844	844/556
B0028278	f	25	throat swab	2015-05-05	Central Bohemian	NEG	D350N, M377I, A502V, N526K	rPBP group II	6	14	11	14	2	0.125	0.016	0.25	0.5	1	125	1	1	1	1	2	5	1034	14
B0028882	f	4	ear	2015-05-05	Vysocina	NEG	D350N, M377I, A502V, N526K	rPBP group II	6	16	12	17	1	0.06	0.016	0.5	0.5	0.03	1	1	1	1	67	42	5	136	367
B0029871	m	54	sputum	2015-05-23	Vysocina	NEG	R501L, N526K	rPBP group II	6	18	13	24	1	0.06	0.016	0.25	0.5	0.03	14	8	18	11	17	2	3	196	S
B0030121	f	39	throat swab	2015-06-18	Central Bohemian	NEG	I449V, N526K	rPBP group II	9	14	12	21	1	0.03	0.03	0.25	0.5	0.06	60	51	16	46	15	2	31	253	253/2458
B0030125	m	67	sputum	2015-06-15	Vysocina	NEG	D350N, G490E, N526K, A530S	rPBP group II	11	13	14	19	1	0.06	0.03	0.25	0.5	4	33	8	8	16	1	2	3	201	S
B0030364	m	0	ear	2015-07-04	South Bohemian	TEM1	A502V, R517H	rPBP group I	6	6	19	31	8	0.016	0.03	0.25	0.5	0.004	11	8	47	7	17	57	41	146	S
B0030365	m	52	sputum	2015-07-08	Prague	TEM1	M377I, S385T, L389F, R517H	rPBP group III	6	6	6	6	8	1	0.03	2	4	4	3	4	17	1	112	3	34	1836	S
B0030529	m	3	throat swab	2015-07-14	Central Bohemian	NEG	D350N, M377I, A502V, N526K	rPBP group II	11	16	14	21	1	0.06	0.016	0.25	0.5	0.03	63	50	22	15	30	40	3	262	S
B0030548	f	59	cerebrospinal fluid	2010-07-09	Moravian-Silesian	NEG	D350N, M377I, G490E, A502V, N526K	rPBP group II	6	14	10	21	1	0.06	0.016	0.25	0.5	0.03	14	51	16	1	29	2	31	844	844/556
B0030552	f	67	blood	24.12.2010	Olomouc	NEG	D350N, M377I, A502V, N526K	rPBP group II	6	10	15	14	2	0.125	0.016	0.5	0.5	1	5	1	1	1	1	2	5	14	14
B0030553	f	71	blood	2015-05-31	Prague	NEG	D350N, A437S, A502V, N526K	rPBP group II	8	17	16	23	1	0.06	0.016	0.25	0.5	8	1	3	1	1	46	1	5	1837	S
B0030554	f	68	blood	2011-05-16	Prague	NEG	N526K, A530S	rPBP group II	6	16	17	25	1	0.06	0.016	0.5	0.5	0.03	1	1	1	35	15	53	38	142	142/2459
B0030555	m	4	blood	2011-07-01	Olomouc	NEG	I449V, N526K	rPBP group II	7	12	9	25	1	0.03	0.016	0.25	0.5	0.03	60	51	16	46	15	2	31	253	253/2458
B0030556	m	42	cerebrospinal fluid	28.11.2011	Moravian-Silesian	NEG	D350N, M377I, A502V, N526K	rPBP group II	6	15	14	18	2	0.06	0.016	0.25	0.5	1	125	1	1	1	1	2	5	1034	14
B0030557	m	23	blood	28.11.2011	South Bohemian	NEG	D350N, M377I, A502V, N526K	rPBP group II	6	16	13	22	2	0.06	0.016	0.25	0.5	0.03	14	7	13	15	17	13	1	98	98/1362
B0030558	m	70	cerebrospinal fluid	2012-01-26	Vysocina	NEG	D350N, M377I, A502V, N526K	rPBP group II	6	11	14	17	2	0.06	0.016	0.5	0.5	1	5	1	1	1	233	2	5	1206	14
B0030561	f	71	blood	2013-02-25	Pilsen	NEG	D350N, G490E, N526K, A530S	rPBP group II	10	14	11	18	0.5	0.008	0.016	0.25	0.5	8	33	8	16	16	49	2	3	107	S
B0030563	f	83	cerebrospinal fluid	2013-06-06	Moravian-Silesian	NEG	D350N, M377I, A502V, N526K	rPBP group II	6	13	13	12	0.5	0.03	0.016	0.25	0.5	1	125	1	1	1	1	2	5	1034	14
B0030565	m	61	blood	2014-01-19	Prague	NEG	D350N, G490E, N526K, A530S	rPBP group II	10	16	13	22	0.25	0.016	0.016	0.25	0.5	8	33	8	16	16	49	2	3	107	S
B0030568	f	52	blood	26.12.2014	Moravian-Silesian	NEG	D350N, G490E, N526K, A530S	rPBP group II	11	14	14	21	1	0.06	0.016	0.25	0.5	8	33	8	16	16	49	2	3	107	S
B0030696	f	8	vagina	2015-07-31	Prague	NEG	M377I, S385T, L389F, R517H	rPBP group III	6	6	6	6	8	1	0.016	0.5	0.5	0.03	1	1	1	35	15	53	38	142	142/2459
B0030759	m	59	sputum	2015-08-06	Pardubice	NEG	D350N, M377I, A502V, N526K	rPBP group II	12	16	15	26	1	0.06	0.016	0.25	0.25	4	33	8	16	16	17	2	127	1218	1218
B0030779	m	48	sputum	2015-08-10	Prague	NEG	D350N, M377I, A502V, N526K	rPBP group II	6	14	12	22	2	0.125	0.016	0.5	0.5	0.03	52	1	1	14	89	62	37	203	S
B0031004	m	10	ear	2015-08-24	Prague	TEM1	D350N, S357N, M377I, S385T, L389F, R517H, T532S	rPBP group III	6	6	6	6	16	1	0.016	0.25	1	2	40	1	1	14	1	59	3	160	S
B0031042	m	58	sputum	2015-09-04	Hradec Kralove	NEG	A502V, R517H	rPBP group I	6	14	14	19	4	0.125	0.016	0.25	0.5	1	125	1	1	1	1	2	5	1034	14
B0031065	f	85	nose swab	2015-09-01	Prague	NEG	D350N, M377I, A502V, N526K	rPBP group II	6	14	14	20	2	0.125	0.016	0.25	0.5	2	125	1	1	1	1	2	5	1034	14
B0031072	m	18	sputum	2015-09-10	Hradec Kralove	NEG	A502S	sPBP	12	16	15	26	1	0.06	0.016	0.25	0.5	8	33	8	16	16	17	2	127	1218	1218
B0031078	m	44	sputum	2015-09-10	Hradec Kralove	NEG	A502V, R517H	rPBP group I	12	15	15	21	1	0.06	0.016	0.25	0.5	8	33	8	16	16	17	2	127	1218	1218
B0031262	f	84	sputum	2015-09-17	Hradec Kralove	NEG	D350N, M377I, A502V, N526K	rPBP group II	6	19	16	17	2	0.06	0.016	0.25	0.5	0.03	1	1	1	1	67	42	5	136	367
B0031263	f	87	sputum	2015-09-17	Hradec Kralove	NEG	D350N, G490E, N526K, A530S	rPBP group II	11	15	18	25	2	0.06	0.016	0.25	0.5	8	33	8	16	16	49	2	3	107	S
B0031270	m	56	sputum	2015-09-11	Prague	NEG	D350N, A502T, N526K	rPBP group II	8	16	11	18	2	0.125	0.06	0.25	0.5	0.03	14	44	1	1	22	1	5	183	S
B0031383	m	75	sputum	2015-10-02	Hradec Kralove	NEG	A502V, R517H	rPBP group I	14	14	19	26	2	0.06	0.016	0.5	0.25	8	100	8	16	16	17	2	127	1841	1218
B0031402	f	4	nose swab	2015-09-25	Central Bohemian	NEG	A502V, N526K	rPBP group II	10	16	15	25	2	0.06	0.016	0.25	0.25	0.03	14	7	13	30	1	21	1	411	422
B0031560	m	71	unknown	2015-10-14	Hradec Kralove	NEG	D350N, G490E, N526K, A530S	rPBP group II	9	11	14	22	2	0.06	0.016	0.25	1	8	33	8	16	16	49	2	3	107	S
B0031605	m	8	nose swab	2015-10-12	Prague	NEG	D350N, M377I, A502V, N526K	rPBP group II	6	14	13	18	4	0.125	0.016	0.25	0.25	1	5	1	1	1	1	2	5	14	14
B0031608	m	25	sputum	2015-10-20	Hradec Kralove	NEG	D350N, G490E, A502V, N526K	rPBP group II	9	16	15	21	2	0.03	0.016	0.5	0.25	8	100	139	191	16	325	275	157	2457	S
B0031609	f	88	unknown	2015-10-20	Hradec Kralove	TEM1	A502V, N526K	rPBP group II	6	6	10	23	16	0.03	0.016	0.25	0.5	0.03	14	7	13	30	1	21	1	411	422
B0031659	f	55	sputum	2015-10-18	South Bohemian	NEG	D350N, M377I, A502V, N526K	rPBP group II	6	16	16	19	4	0.125	0.016	0.25	0.25	0.5	125	1	1	1	1	2	5	1034	14
B0031758	m	29	unknown	2015-11-04	Hradec Kralove	NEG	A502V, R517H	rPBP group I	12	16	14	22	2	0.06	0.016	0.5	0.25	4	33	8	16	16	17	2	127	1218	1218
B0031774	f	1	ear		Moravian-Silesian	NEG	D350N, M377I, A502V, N526K	rPBP group II	6	14	13	16	4	0.06	0.016	0.25	0.25	2	125	1	1	1	1	2	5	1034	14
B0031917	m	25	sputum	2015-11-11	Hradec Kralove	TEM1	V511A	sPBP	6	11	11	23	4	0.06	0.016	0.125	0.25	0.5	7	33	7	1	66	1	29	426	S
B0031918	m	81	sputum	2015-11-11	Hradec Kralove	NEG	D350N, M377I, A502V, N526K	rPBP group II	6	13	14	15	4	0.125	0.016	0.125	0.5	2	125	1	1	1	1	2	5	1034	14
B0031921	m	0	ear	2015-11-11	Hradec Kralove	NEG	A502V, R517H	rPBP group I	19	21	17	27	2	0.06	0.016	0.25	0.5	4	33	8	16	16	17	2	127	1218	1218
B0032021	f	31	puncture	2015-11-13	Pilsen	NEG	D350N, S357N, M377I, S385T, L389F, R517H, T532S	rPBP group III	6	6	6	6	16	2	0.016	0.5	0.25	0.032	1	1	1	35	15	53	38	142	142/2459
B0032029	m	38	unknown	2015-11-19	Hradec Kralove	NEG	D350N, G490E, N526K, A530S	rPBP group II	11	15	13	23	4	0.06	0.016	0.25	0.25	8	33	8	16	16	49	2	3	107	S
B0032057	m	23	sputum	2015-11-16	South Bohemian	NEG	D350N, A437S, G490E, N526K, A530S	rPBP group II	6	12	7	21	4	0.06	0.016	0.25	0.25	0.032	55	11	16	14	102	113	3	390	390/834
B0032065	m	3	unknown	2015-11-16	Prague	TEM1	D350N, M377I, A502V, N526K	rPBP group II	6	6	14	19	16	0.06	0.016	0.25	0.5	0.032	44	2	16	37	17	2	3	165	S
B0032111	f	66	nose swab	2015-11-18	Olomouc	NEG	A502V, N526K	rPBP group II	11	16	15	24	2	0.06	0.016	0.25	0.5	0.032	14	7	13	30	1	21	1	411	422
B0032135	m	0	ear	2015-11-30	Hradec Kralove	NEG	D350N	sPBP	12	19	18	28	0.5	0.03	0.016	0.25	0.25	0.032	22	19	11	11	22	19	15	124	S
B0032246	f	72	sputum	2015-12-07	Hradec Kralove	NEG	A502V, R517H	rPBP group I	11	18	15	24	2	0.06	0.016	0.25	0.5	4	33	8	16	16	17	2	127	1218	1218
B0032581	f	28	nose swab	2015-12-28	Prague	TEM1	A388V	sPBP	6	6	17	27	16	0.03	0.016	0.25	0.25	0.032	11	2	15	8	28	26	21	401	34/401
B0032756	m	76	sputum	2016-01-05	Olomouc	NEG	D350N, G490E, N526K, A530S	rPBP group II	11	15	15	23	4	0.06	0.016	0.25	0.5	8	33	8	16	16	49	2	3	107	S
B0032757	m	59	cerebrospinal fluid	2016-01-10	Olomouc	NEG	G490E; A502V; N526K	rPBP group II	10	16	14	17	2	0.06	0.016	0.25	0.25	0.032	30	2	15	7	22	38	3	85	85/472
B0033052	f	7	throat swab	2016-02-05	Olomouc	NEG	D350N, G490E, N526K, A530S	rPBP group II	6	15	13	20	2	0.06	≤0,032	0.25	0.25	2	39	8	35	11	65	48	19	425	S
B0033053	m	3	nose swab	2016-02-06	Olomouc	NEG	D350N, G490E, N526K, A530S	rPBP group II	6	15	13	21	2	0.06	≤0,032	0.25	0.5	>4	33	8	16	16	49	2	3	107	S
B0033155	m	64	sputum	2016-02-10	Olomouc	NEG	I449V, N526K	rPBP group II	6	15	11	27	4	0.06	≤0,032	0.125	0.5	≤0,032	60	138	16	46	15	2	31	2458	253/2458
B0033156	m	1	nose swab	2016-02-15	Olomouc	NEG	D350N, I449V, N526K	rPBP group II	12	17	16	24	1	0.03	≤0,032	0.25	0.25	1	6	42	43	36	68	52	35	152	S
B0033172	m	17	throat swab	2016-02-18	Olomouc	NEG	A502V, R517H	rPBP group I	9	16	12	23	2	0.03	≤0,032	0.25	0.5	4	33	8	16	16	17	2	127	1218	1218
B0033173	f	56	throat swab	2016-02-15	Olomouc	NEG	D350N, M377I, A502V, N526K	rPBP group II	10	15	13	22	2	0.06	≤0,032	0.25	0.5	>4	14	7	1	30	1	21	1	422	422
B0033264	f	31	throat swab	2016-02-24	Olomouc	NEG	D350N, M377I, A502V, N526K	rPBP group II	6	14	13	15	4	0.06	≤0,032	0.25	0.25	≤0,063	1	1	1	1	67	1	5	367	367
B0033390	f	1	ear	2016-03-03	Prague	TEM1	D350N, S357N, M377I, S385T, L389F, R517H	rPBP group III	6	6	12	16	≥8	1	0.063	≤0,063	0.5	4	14	7	1	30	1	21	1	422	422
B0033431	m	64	blood	2016-03-11	Pilsen	NEG	A502V, R517H	rPBP group I	9	16	14	22	2	0.06	≤0,032	0.25	0.25	2	33	8	16	16	17	2	127	1218	1218
B0033627	m	72	blood	2016-03-23	Pilsen	TEM1	D350N	sPBP	6	6	16	21	≥8	0.016	≤0,032	0.25	0.25	0.063	60	51	16	48	15	1	31	388	S
B0033990	m	70	sputum	2016-04-22	Pardubice	NEG	D350N, A437S, A502V, N526K	rPBP group II	6	14	11	19	4	0.06	≤0,032	0.25	0.25	≤0,032	14	8	18	11	17	2	3	196	S
B0034426	m	40	throat swab	2016-05-18	Central Bohemian	NEG	I449V, N526K	rPBP group II	6	16	12	21	2	0.03	≤0,032	0.25	0.25	≤0,032	10	2	15	8	26	61	3	396	396
B0034429	m	23	nose swab	2016-05-23	Prague	NEG	D350N, G490E, N526K, A530S	rPBP group II	6	12	10	17	2	0.06	≤0,032	0.5	0.25	2	33	8	16	16	17	2	29	159	1218
B0034450	m	65	sputum	2016-05-20	South Bohemian	NEG	A502V, N526K	rPBP group II	11	15	13	22	2	0.03	≤0,032	0.25	0.25	0.125	14	7	13	30	1	21	1	411	422
B0034574	m	69	sputum	2016-06-03	South Bohemian	NEG	D350N, G490E, N526K, A530S	rPBP group II	8	15	13	23	4	0.06	≤0,032	0.25	0.25	0.063	52	1	1	14	89	62	37	203	S
B0034799	m	68	sputum	2016-06-20	Central Bohemian	ROB1	A502V, R517H	rPBP group I	15	18	13	23	2	0.06	≤0,032	0.25	0.25	4	33	8	16	16	17	2	127	1218	1218
B0034850	f	5	eye swab	2016-06-16	Olomouc	NEG	N526K, A530S	rPBP group II	6	14	14	17	4	0.125	≤0,032	0.25	0.25	0.125	1	1	1	35	15	53	38	142	142/2459
B0034886	f	11	throat swab	2016-06-30	South Moravian	NEG	N526K	rPBP group II	9	16	14	19	2	0.06	≤0,032	0.25	0.25	>4	11	2	15	8	28	26	3	34	34/401
B0034952	f	14	sputum	2016-06-29	Prague	NEG	A502T, N526K	rPBP group II	6	17	13	21	2	0.125	≤0,032	≤0,063	≤0,063	≤0,032	1	1	1	13	13	25	16	12	S
B0034989	m	39	sputum	2016-06-29	South Bohemian	NEG	D350N, M377I, A502V, N526K	rPBP group II	6	11	9	15	4	0.125	≤0,032	0.25	0.25	2	5	1	1	1	1	2	5	14	14
B0035044	m	69	sputum	2016-06-11	South Bohemian	NEG	D350N, G490E, N526K, A530S	rPBP group II	11	17	16	21	2	0.06	≤0,032	0.25	0.5	>4	33	8	16	16	49	2	3	107	S
B0035485	f	12	throat swab	2016-08-08	Olomouc	NEG	D350N, A437S, A502V, N526K	rPBP group II	9	13	10	18	2	0.03	≤0,032	0.25	0.5	0.063	14	8	18	11	17	2	3	196	S
B0035618	f	9	nose swab	2016-08-22	Prague	NEG	D350N, S357N, M377I, S385T, R517H,T532S	rPBP group III	6	11	13	21	8	0.125	≤0,032	0.25	0.25	>4	5	8	1	1	49	2	5	1857	S
B0035897	m	57	nose swab	2016-09-06	Olomouc	NEG	A502V, R517H	rPBP group I	12	19	12	14	2	0.06	≤0,032	0.25	0.25	>4	33	8	16	16	17	2	127	1218	1218
B0036022	m	75	sputum	2016-09-22	South Moravian	NEG	D350N, M377I, A502V, N526K	rPBP group II	6	9	11	14	4	0.125	≤0,032	0.25	0.25	1	5	1	1	1	1	2	5	14	14
B0036066	m	13	blood	2016-09-16	Prague	NEG	D350N, M377I, A502V, N526K	rPBP group II	6	12	12	20	8	0.125	≤0,032	0.5	0.5	>4	5	1	1	1	1	2	5	14	14
B0036218	m	72	sputum	2016-10-01	South Moravian	NEG	D350N, A437S, A502V, N526K	rPBP group II	11	13	11	16	4	0.06	≤0,032	0.5	0.5	0.06	14	8	18	11	17	2	3	196	S
B0036219	m	85	sputum	2016-10-01	South Moravian	NEG	M377I, I449V, N526K	rPBP group II	6	13	10	19	4	0.06	≤0,032	0.5	0.5	>4	1	8	1	14	9	14	13	11	11
B0036304	f	57	sputum	2016-10-07	Hradec Kralove	NEG	A502V, N526K	rPBP group II	9	15	13	21	2	0.03	≤0,032	0.5	0.5	0.06	1	1	1	35	15	53	38	142	142/2459
B0036365	f	55	sputum	2016-10-12	Prague	NEG	A368T, A502T, N526K	rPBP group II	11	15	17	23	4	0.06	≤0,032	0.5	0.5	0.06	26	17	8	1	285	57	50	1825	S
B0036367	m	3	throat swab	2016-10-19	Olomouc	NEG	I449V, N526K	rPBP group II	7	13	14	21	4	0.03	≤0,032	0.5	0.5	0.06	10	2	15	8	26	61	3	396	396
B0036368	m	6	throat swab	2016-10-19	Olomouc	NEG	D350N	sPBP	12	16	17	26	1	0.03	≤0,032	0.5	0.5	0.06	22	19	11	11	22	19	15	124	S
B0036437	m	59	sputum	2016-10-14	Olomouc	NEG	D350N, S357N, A502V, N526K	rPBP group II	9	11	12	17	>8	0.125	≤0,032	0.5	0.5	>4	55	7	1	30	1	21	1	1822	422
B0036466	m	72	sputum	2016-10-27	South Moravian	NEG	I449V, N526K	rPBP group II	6	9	10	15	4	0.03	≤0,032	0.5	0.5	0.06	10	2	15	8	26	61	3	396	396
B0036557	m	80	sputum	2016-10-24	Olomouc	NEG	D350N, G490E, N526K, A530S	rPBP group II	11	13	14	19	4	0.06	0.06	0.5	0.5	>4	33	8	16	16	49	2	3	107	S
B0036560	f	10	nose swab	2016-10-21	Olomouc	NEG	D350N, M377I, A502V, N526K	rPBP group II	6	13	13	16	8	0.125	≤0,032	1	0.5	2	5	1	1	1	1	2	5	14	14
B0036561	m	7	throat swab	2016-10-24	Olomouc	NEG	D350N, M377I, A502V, N526K	rPBP group II	6	13	12	14	>8	0.125	≤0,032	1	1	2	5	1	1	1	1	2	5	14	14
B0036562	m	1	nose swab	2016-10-24	Olomouc	NEG	D350N, M377I, A502V, N526K	rPBP group II	9	14	13	15	8	0.125	≤0,032	0.5	0.5	2	125	1	1	1	1	2	5	1034	14
B0036591	f	1	eye swab	2016-10-29	Prague	NEG	M377I, I449V, N526K	rPBP group II	6	14	14	18	4	0.06	≤0,032	0.5	0.5	0.06	1	8	1	14	9	272	13	1826	11
B0036657	f	33	vagina	2016-11-02	Prague	NEG	D350N, A502T, N526K	rPBP group II	11	15	14	21	2	0.06	≤0,032	1	1	1	6	20	107	15	77	8	43	1025	1025/1820
B0036761	m	3	throat swab	2016-11-14	Prague	NEG	V329I, D350N, S357N, M377I, S385T, L389F, N526K	rPBP group III	6	12	13	15	8	>1	≤0,032	0.5	0.5	>4	106	1	71	54	46	244	29	1609	S
B0036910	m	30	puncture	2016-11-19	Pilsen	TEM1	D350N, M377I, A502V, N526K	rPBP group II	6	6	6	15	>8	0.125	≤0,032	0.5	0.5	0.063	44	2	16	37	17	2	3	165	S
B0036937	f	64	sputum	2016-11-27	Central Bohemian	NEG	D350N, M377I, A502V, N526K	rPBP group II	6	9	9	16	8	0.125	≤0,032	0.5	0.5	2	5	1	1	1	1	2	5	14	14
B0037005	m	4	nose swab	2016-12-08	South Moravian	NEG	D350N, M377I, A502V, N526K	rPBP group II	6	13	12	19	8	0.125	≤0,032	0.5	0.5	1	125	1	1	1	1	2	5	1034	14
B0037006	m	5	nose swab	2016-12-08	South Bohemian	NEG	D350N, M377I, A502V, N526K	rPBP group II	6	13	14	17	8	0.125	≤0,032	0.5	0.5	1	125	1	1	1	1	2	5	1034	14
B0037007	f	34	throat swab	2016-12-02	South Bohemian	NEG	D350N, M377I, A502V, N526K	rPBP group II	6	13	14	16	8	0.125	≤0,032	0.5	0.5	1	125	1	1	1	1	2	5	1034	14
B0037045	f	63	sputum	2016-12-08	Hradec Kralove	NEG	D350N, M377I, A502V, N526K	rPBP group II	6	11	14	18	8	0.125	≤0,032	0.5	0.5	1	125	1	1	1	1	2	5	1034	14
B0037092	m	69	sputum	2016-12-09	South Bohemian	NEG	D350N, M377I, A502V, N526K	rPBP group II	6	9	12	16	4	0.125	≤0,032	0.5	0.5	2	125	1	1	1	1	2	5	1034	14
B0037114	f	63	sputum	2016-12-07	Hradec Kralove	NEG	D350N, M377I, A502V, N526K	rPBP group II	6	6	6	12	8	0.125	≤0,032	0.5	0.5	2	125	1	1	1	1	2	5	1034	14
B0037138	m	51	sputum	2016-10-21	Moravian-Silesian	NEG	D350N, S357N, M377I, S385T, R517H,T532S	rPBP group III	11	15	14	18	4	0.125	≤0,032	0.5	1	0.063	16	8	16	16	30	1	3	155	S
B0037139	m	75	sputum	2016-10-27	Moravian-Silesian	NEG	D350N, S357N, M377I, S385T, R517H,T532S	rPBP group III	11	14	15	16	4	0.125	≤0,032	0.5	0.5	0.063	16	8	16	16	30	1	3	155	S
B0037173	m	65	sputum	2016-10-12	South Bohemian	NEG	D350N, M377I, A502V, N526K	rPBP group II	6	11	9	20	1	0.125	≤0,032	0.25	0.25	1	5	1	1	1	1	2	5	14	14
B0037174	m	82	sputum	2016-11-04	South Bohemian	NEG	N526K, A530S	rPBP group II	10	15	15	24	4	0.06	≤0,032	0.5	0.5	0.063	1	1	1	35	15	53	13	2459	142/2459
B0037176	m	56	sputum	2016-11-15	South Bohemian	NEG	D350N, M377I, A502V, N526K	rPBP group II	6	10	10	21	8	0.125	≤0,032	0.25	0.25	0.5	125	1	1	1	1	2	5	1034	14
B0037180	m	57	sputum	2016-11-04	South Bohemian	TEM1	D350N, M377I, A502V, N526K	rPBP group II	6	6	9	23	>8	0.06	≤0,032	0.5	0.5	1	5	1	1	1	233	2	5	1206	14
B0037181	f	61	nose swab	2016-11-04	South Bohemian	NEG	A502V, R517H	rPBP group I	12	17	13	22	2	0.06	≤0,032	0.25	0.25	4	33	8	16	16	17	2	127	1218	1218
B0037184	f	28	throat swab	2016-12-16	Olomouc	NEG	D350N, M377I, A502V, N526K	rPBP group II	6	11	9	18	8	0.125	≤0,032	0.5	0.5	1	125	1	1	1	1	2	5	1034	14
B0037247	m	0	ear	2016-12-03	Pilsen	NEG	D350N, A502T, N526K	rPBP group II	8	12	11	12	4	0.06	≤0,032	0.5	0.5	1	6	20	107	15	77	8	43	1025	1025/1820
B0037325	f	62	sputum	2016-12-26	South Bohemian	NEG	I449V, N526K	rPBP group II	6	14	13	15	1	0.03	≤0,032	0.5	0.5	0.063	10	2	15	8	26	61	3	396	396
B0037405	m	9	nose swab	2016-12-27	Olomouc	NEG	D350N, M377I, A502V, N526K	rPBP group II	10	12	11	16	8	0.5	≤0,032	0.5	0.5	0.063	52	1	1	14	89	62	37	203	S
B0037406	f	23	throat swab	2016-12-28	Olomouc	NEG	D350N, M377I, A502V, N526K	rPBP group II	9	12	10	16	8	0.06	≤0,032	0.5	0.5	0.063	52	1	1	14	89	62	37	203	S
B0037419	f	50	sputum	2016-12-20	South Moravian	NEG	D350N, M377I, A502V, N526K	rPBP group II	6	11	11	11	8	0.125	≤0,032	0.5	0.5	2	125	1	1	1	1	2	5	1034	14
B0037519	m	4	ear	2016-10-05	Moravian-Silesian	NEG	D350N, A502T, N526K	rPBP group II	6	16	14	18	4	0.06	≤0,032	0.5	0.5	1	6	20	107	15	77	8	43	1025	1025/1820
B0037521	f	0	ear	2017-01-03	Prague	NEG	D350N, M377I, A502V, N526K	rPBP group II	6	13	6	16	8	0.125	≤0,032	0.5	0.5	2	125	1	1	1	1	2	5	1034	14
B0037555	f	88	sputum	2017-01-12	South Moravian	NEG	D350N, M377I, A502V, N526K	rPBP group II	6	13	15	15	4	0.125	≤0,032	0.5	0.5	2	125	1	1	1	1	2	5	1034	14
B0037556	f	2	nose swab	2017-01-12	South Moravian	TEM1	D350N, S357N, M377I, S385T, L389F, G490E, N526K, A530S	rPBP group III	6	8	16	16	>8	0,5	≤0,032	0.5	0.5	>4	33	8	16	16	49	2	3	107	S
B0037583	m	39	blood	2017-01-20	South Bohemian	TEM1	D350N, M377I, A502V, N526K	rPBP group II	6	6	6	20	>8	0.03	≤0,032	0.5	0.5	0.063	44	2	16	37	17	2	3	165	S
B0037610	m	66	sputum	2017-01-11	South Bohemian	NEG	A502V, R517H	rPBP group I	11	15	12	20	4	0.06	≤0,032	0.5	0.5	4	33	8	16	16	17	2	127	1218	1218
B0037630	f	83	unknown	2017-01-10	South Moravian	NEG	D350N, S357N, M377I, S385T, L389F, N526K	rPBP group III	6	6	6	6	>8	1	≤0,032	0.5	0.5	>4	26	2	15	7	22	38	3	472	85/472
B0037631	f	67	sputum	2017-01-13	South Moravian	NEG	D350N, A437S, A502V, N526K	rPBP group II	6	10	9	15	4	0.03	≤0,032	0.5	0.5	0.063	14	8	18	11	17	2	3	196	S
B0037632	m	45	puncture	2017-01-09	South Moravian	NEG	D350N, M377I, A502V, N526K	rPBP group II	6	8	6	17	8	0.125	≤0,032	1	1	2	125	1	1	1	1	2	5	1034	14
B0037642	m	0	ear	2017-01-13	Pilsen	NEG	D350N, A502T, N526K	rPBP group II	6	12	10	6	4	0.06	≤0,032	0.5	0.5	2	6	20	107	15	77	8	43	1025	1025/1820
B0037728	m	64	sputum	2017-01-26	South Moravian	NEG	I449V, N526K	rPBP group II	6	17	14	24	4	0.03	≤0,032	0.5	0.5	0.125	10	2	15	8	26	61	3	396	396
B0037766	m	0	unknown	2017-01-20	South Bohemian	NEG	D350N, M377I, A502V, N526K	rPBP group II	6	12	12	17	4	0.125	≤0,032	0.5	0.5	2	5	1	1	1	1	2	5	14	14
B0037786	m	31	blood	2017-01-20	South Bohemian	TEM1	D350N, M377I, A502V, N526K	rPBP group II	6	6	6	20	>8	0.03	≤0,032	0.5	0.5	0.063	44	2	16	37	17	2	3	165	S
B0037886	m	67	nose swab	2017-02-06	Prague	NEG	D350N, M377I, A502V, N526K	rPBP group II	6	6	12	17	>8	0.03	≤0,032	0.5	0.5	0.063	44	2	16	37	17	2	3	165	S
B0038261	m	0	blood	2017-03-01	Prague	NEG	D350N, M377I, A502V, N526K	rPBP group II	6	11	11	16	8	0.125	≤0,032	1	1	4	125	1	1	1	1	2	5	1034	14
B0038449	m	3	ear	2017-03-13	Prague	NEG	D350N, A502V, N526K	rPBP group II	10	15	14	22	4	0.06	≤0,032	0.5	0.5	0.063	18	6	3	18	10	28	12	122	S
B0038568	m	72	sputum	2017-03-28	Prague	NEG	I449V, N526K	rPBP group II	6	12	13	18	4	0.06	≤0,032	0.5	0.5	4	55	11	16	14	102	113	3	390	390/834
B0039049	f	1	nose swab	2017-04-21	Prague	TEM1	D350N, M377I, A502V, N526K	rPBP group II	6	6	10	19	>8	0.03	≤0,032	0.5	0.5	0.063	44	2	16	37	17	2	3	165	S
B0039091	f	11	sputum	2017-04-27	Pilsen	NEG	D350N, S357N, M377I, S385T, L389F, R517H, T532S	rPBP group III	6	6	11	17	>8	1	≤0,032	0.5	1	>4	5	8	58	14	91	13	29	264	S
B0039190	f	52	sputum	2017-04-24	Pilsen	NEG	N526K	rPBP group II	9	15	14	27	4	0.03	≤0,032	0.5	0.25	>4	11	2	15	8	28	26	3	34	34/401
B0039191	f	31	nose swab	2017-04-26	Pilsen	NEG	D350N, M377I, A502V, N526K	rPBP group II	6	8	10	16	8	0.125	≤0,032	0.5	0.5	2	125	1	1	1	1	2	5	1034	14
B0039457	m	2	throat swab	2017-05-25	South Moravian	NEG	D350N, M377I, A502V, N526K	rPBP group II	6	6	6	15	4	0.125	≤0,032	0.5	0.5	1	125	1	1	1	1	2	5	1034	14
B0039610	m	77	sputum	2017-05-30	Pilsen	TEM1	D350N, S357N, M377I, S385T, L389F, R517H, T532S	rPBP group III	6	6	12	6	>8	1	≤0,032	8	8	>4	118	8	16	14	7	1	5	1824	S
B0039654	m	69	sputum	2011-03-15	Central Bohemian	NEG	A502V, R517H	rPBP group I	9	16	14	24	4	0.06	≤0,032	0.5	1	4	33	8	16	16	17	2	127	1218	1218
B0039702	m	70	sputum	2017-06-06	Hradec Kralove	NEG	D350N, A502T, N526K	rPBP group II	6	11	11	16	4	0.06	≤0,032	0.5	0.5	0.063	14	7	53	15	17	13	1	1362	98/1362
B0040014	m	65	sputum	2017-07-03	Moravian-Silesian	NEG	D350N, M377I, A502V, N526K	rPBP group II	6	9	11	17	8	0.125	≤0,032	0.5	0.5	1	5	1	1	1	1	2	5	14	14
B0040575	m	66	sputum	2017-08-22	Central Bohemian	TEM1	D350N	sPBP	6	6	15	29	>8	0.016	≤0,032	0.25	0.25	0.063	60	51	16	48	15	1	31	388	S
B0040779	m	56	throat swab	2017-09-05	Olomouc	TEM1	D350N, S357N, M377I, S385T, L389F, R517H, T532S	rPBP group III	6	6	6	6	>8	>1	>4	>8	4	4	14	8	18	11	161	138	3	1521	S
B0041082	m	70	sputum	2017-10-02	South Bohemian	NEG	I449V, N526K	rPBP group II	6	15	13	21	4	0.03	≤0,032	0.5	0.5	>4	131	2	15	8	26	61	3	695	396
B0041194	m	2	nose swab	2017-10-05	Prague	NEG	D350N, M377I, A502V, N526K	rPBP group II	6	13	13	17	2	0.125	0.016	0.5	0.5	2	5	1	1	1	1	2	5	14	14
B0041230	f	84	unknown	2017-10-01	Hradec Kralove	TEM1	D350N	sPBP	6	6	15	23	>8	0.016	≤0,032	0.5	0.5	0.063	60	51	16	48	15	1	31	388	S
B0041309	m	84	sputum	2017-10-13	South Bohemian	NEG	G490E, N526K, A530S	rPBP group II	9	13	12	19	2	0.125	0.5	0.5	0.5	>4	33	8	16	16	51	2	29	1858	1218
B0041353	f	36	sputum	2017-10-11	South Moravian	NEG	D350N, M377I, G490E, A502V, N526K	rPBP group II	10	15	14	21	1	0.06	0.008	1	0.5	-4	14	51	16	48	29	2	31	556	844/556
B0041354	f	84	sputum	2017-10-15	South Moravian	TEM1	D350N, S357N, M377I, S385T, L389F, G490E, N526K, A530S	rPBP group III	6	6	6	8	>8	0,5	0.008	0.5	0.5	>4	33	8	16	16	49	2	3	107	S
B0041356	m	73	sputum	2017-10-10	Central Bohemian	NEG	D350N, A437S, A502V, N526K	rPBP group II	8	14	11	21	1	0.03	0.008	1	0.5	0.063	14	8	18	11	17	2	3	196	S
B0041362	m	64	sputum	2017-10-10	Pilsen	NEG	D350N, M377I, A502V, N526K	rPBP group II	6	12	12	15	1	0.125	0.016	0.5	0.5	2	125	1	1	1	1	2	5	1034	14
B0041366	m	69	sputum	2017-10-09	Hradec Kralove	NEG	I449V, N526K	rPBP group II	8	15	10	22	2	0.03	0.008	1	0.5	0.063	60	51	16	46	15	2	31	253	253/2458
B0041395	m	74	nose swab	2017-10-14	Prague	NEG	D350N, M377I, A502V, N526K	rPBP group II	6	12	12	18	2	0.125	0.016	0.5	0.5	2	125	1	1	1	1	2	5	1034	14
B0041433	m	84	unknown	2017-10-16	Hradec Kralove	TEM1	D350N, A437S, A502V, N526K	rPBP group II	6	6	13	17	>8	0.03	0.008	0.5	0.5	>4	1	11	18	18	62	1	5	836	S
B0041448	f	72	sputum	2017-10-17	Liberec	NEG	D350N, A502T, N526K	rPBP group II	7	16	13	20	1	0.06	0.008	0.5	0.5	≤0,032	14	44	1	1	22	1	5	183	S
B0041459	f	0	nose swab	2017-10-19	South Moravian	TEM1	D350N, S357N, M377I, S385T, L389F, P393L, R517H, T532S	rPBP group III	6	6	6	6	>8	1	0.008	0.5	0.5	<0,063	60	51	16	48	15	1	31	388	S
B0041461	m	69	sputum	2017-10-23	South Moravian	NEG	I449V, N526K	rPBP group II	10	16	12	20	1	0.03	0.016	0.5	0.5	<0,063	10	2	15	8	26	61	3	396	396
B0041479	f	3	sputum	2017-10-17	Karlovy Vary	NEG	D350N	sPBP	13	18	17	26	0.25	0.03	0.016	0.5	0.5	<0,063	22	19	11	11	22	19	15	124	S
B0041495	m	5	nose swab	2017-10-23	Usti nad Labem	NEG	D350N, M377I, A502V, N526K	rPBP group II	6	13	13	14	2	0.125	0.016	0.5	0.5	1	125	1	1	1	1	2	5	1034	14
B0041534	m	71	puncture	2017-10-25	Prague	NEG	D350N, M377I, A502V, N526K	rPBP group II	6	12	12	13	2	0.125	0.125	1	0.5	2	125	1	1	1	1	2	5	1034	14
B0041535	m	75	sputum	2017-10-26	Prague	NEG	D350N, M377I, A502V, N526K	rPBP group II	6	12	12	15	2	0.125	0.125	1	0.5	2	125	1	1	1	1	2	5	1034	14
B0041649	f	32	blood	2017-10-30	Central Bohemian	NEG	D350N, M377I, A502V, N526K	rPBP group II	8	12	12	17	2	0.125	0.016	0.5	0.5	2	125	1	1	1	1	2	5	1034	14
B0041676	f	3	sputum	2017-11-06	Karlovy Vary	NEG	N526K, A530S	rPBP group II	7	16	12	23	2	0.06	0.008	1	0.5	<0,063	1	1	1	35	15	53	38	142	142/2459
B0041866	m	2	nose swab	2017-11-20	Prague	NEG	D350N, G490E, N526K, A530S	rPBP group II	11	15	15	21	2	0.06	0.008	0.5	0.5	>4	33	8	16	16	49	2	3	107	S
B0041901	m	7	nose swab	2017-11-21	Central Bohemian	NEG	I449V, N526K	rPBP group II	6	15	14	20	2	0.06	0.016	0.5	0.5	1	131	2	15	8	141	61	3	1202	396
B0041902	m	63	ear	2017-11-23	South Bohemian	TEM1	M377I, A502V, N526K	rPBP group II	6	6	11	20	>8	0.06	0.008	0.5	0.5	<0,063	44	2	16	37	17	2	3	165	S
B0041903	f	76	sputum	2017-11-24	South Bohemian	TEM1	M377I, A502V, N526K	rPBP group II	6	6	13	19	>8	0.03	0.008	0.5	0.5	<0,063	44	2	16	37	17	2	3	165	S
B0041949	f	14	ear	2017-11-19	Pilsen	NEG	D350N, M377I, A502V, N526K	rPBP group II	6	14	12	18	2	0.125	0.0016	0.5	0.5	2	125	1	1	1	1	2	5	1034	14
B0041956	m	55	sputum	2017-11-21	Hradec Kralove	NEG	I449V, N526K	rPBP group II	10	14	10	20	1	0.03	0.008	0.5	0.5	<0,063	60	51	16	46	15	2	31	253	253/2458
B0041975	m	76	sputum	2017-11-24	Moravian-Silesian	NEG	R501L, N526K	rPBP group II	8	14	12	19	1	0.06	0.008	0.5	0.5	<0,063	14	8	18	11	17	2	3	196	S
B0042021	f	75	blood	2017-11-28	Liberec	NEG	D350N	sPBP	16	19	18	27	0.25	0.03	0.016	0.5	0.25	<0,063	22	19	11	11	22	19	15	124	S
B0042048	f	62	sputum	2017-12-02	Prague	NEG	D350N	sPBP	13	21	19	28	0.25	0.016	0.008	0.5	0.5	<0,063	1	8	1	14	22	14	13	145	11
B0042153	f	66	sputum	2017-11-24	Karlovy Vary	NEG	D350N, M377I, A502V, N526K	rPBP group II	6	14	15	18	1	0.06	0.008	0.5	0.5	1	125	1	1	1	1	2	5	1034	14
B0042191	m	51	sputum	2017-12-08	Central Bohemian	NEG	M377I, I449V, N526K	rPBP group II	6	13	12	19	1	0.06	0.008	1	1	<0,063	204	8	1	14	9	14	13	2032	11
B0042291	f	38	sputum	2017-12-12	Karlovy Vary	NEG	D350N, S357N, M377I, S385T, L389F, G490E, N526K, A530S	rPBP group III	6	9	6	6	4	0.5	>4	0.5	0.5	<0,063	1	45	1	38	15	1	5	1859	S
B0042292	m	64	sputum	2017-12-19	Karlovy Vary	NEG	A368T, A502T, N526K	rPBP group II	6	16	17	20	1	0.06	0.008	0.5	0.5	0.5	1	1	44	14	10	21	5	950	S
B0042293	f	7	sputum	2017-12-22	Karlovy Vary	NEG	D350N, M377I, A502V, N526K	rPBP group II	6	13	12	15	2	0.125	0.016	0.5	0.5	2	125	1	1	1	1	2	5	1034	14
B0042300	m	4	ear	2017-12-19	Moravian-Silesian	TEM1	D350N, A502T, N526K	rPBP group II	6	6	9	19	>8	0.06	0.016	0.5	0.5	2	10	2	15	8	26	26	3	1860	396
B0042336	m	4	ear	2017-12-23	South Bohemian	NEG	D350N, M377I, A502V, N526K	rPBP group II	6	10	10	15	2	0.125	0.016	0.5	0.5	1	125	1	1	1	1	2	5	1034	14
B0042379	m	77	sputum	2017-12-30	South Bohemian	NEG	I449V, N526K	rPBP group II	6	15	13	22	1	0.03	0.016	0.5	0.5	<0,063	10	2	15	8	26	13	3	687	396
B0042419	m	67	sputum	2018-01-01	Prague	NEG	D350N, M377I, A502V, N526K	rPBP group II	6	12	13	17	2	0.125	0.125	0.5	0.5	1	125	1	1	1	1	2	5	1034	14
B0042458	m	61	sputum	2018-01-02	Prague	NEG	D350N, M377I, A502V, N526K	rPBP group II	6	10	10	18	2	0.125	0.008	0.5	0.5	1	125	1	1	1	1	2	5	1034	14
B0042538	f	7	nose swab	2018-01-05	Central Bohemian	NEG	D350N, M377I, A502V, N526K	rPBP group II	6	11	11	16	2	0.125	0.016	0.5	0.5	2	125	1	1	1	1	2	5	1034	14
B0042553	m	63	sputum	2017-11-29	Prague	NEG	D350N, M377I, A502V, N526K	rPBP group II	6	11	13	26	2	0.125	0.008	0.5	0.5	1	125	1	1	1	1	2	5	1034	14
B0042554	m	70	sputum	2017-12-06	Prague	NEG	D350N, M377I, A502V, N526K	rPBP group II	6	16	16	22	1	0.06	0.008	0.5	0.5	<0,063	1	1	1	1	67	1	5	367	367
B0042555	f	34	sputum	2017-12-11	Prague	NEG	D350N, M377I, A502V, N526K	rPBP group II	6	11	14	18	2	0.125	0.008	0.5	0.5	0.5	125	1	1	1	1	2	5	1034	14
B0042556	f	64	sputum	2017-12-15	Prague	NEG	D350N, M377I, A502V, N526K	rPBP group II	6	11	13	25	2	0.125	0.008	0.5	0.25	0.5	125	1	1	1	1	2	5	1034	14
B0042794	m	3	unknown	2017-11-21	Moravian-Silesian	NEG	D350N, S357N, M377I, S385T, R517H,T532S	rPBP group III	6	7	9	6	2	1	0.008	0.5	0.5	4	14	7	13	7	17	13	17	57	S
B0043062	m	0	sputum	2018-02-15	Prague	NEG	D350N, S357N, M377I, S385T, L389F, G490E, N526K, A530S	rPBP group III	6	13	12	12	8	0.5	0.008	0.5	0.25	>4	33	8	16	16	49	2	3	107	S
B0043235	m	32	unknown	2017-02-27	Central Bohemian	NEG	D350N, S357N, M377I, S385T, L389F, N526K	rPBP group III	6	14	6	6	4	1	0.008	0.5	0.5	4	26	2	15	7	22	38	3	472	85/472
B0043251	f	44	sputum	2018-02-22	Moravian-Silesian	NEG	D350N, S357N, M377I, S385T, L389F, R517H, T532S	rPBP group III	6	9	9	6	>8	>1	0.016	0.5	1	>4	40	1	1	14	303	59	5	2043	S
B0043438	f	2	nose swab	2018-03-05	Pilsen	TEM1	D350N, S357N, M377I, S385T, L389F, R517H, T532S	rPBP group III	6	6	6	6	>8	>1	0.008	>8	0.5	4	1	1	1	1	1	1	5	3	367
B0044254	f	61	puncture	2018-05-04	Prague	NEG	D350N, S357N, M377I, S385T, R517H,T532S	rPBP group III	6	11	8	10	1	0.25	0.008	0.5	0.5	4	1	1	1	1	67	8	5	2031	367
B0044490	m	0	cerebrospinal fluid	2018-05-17	Pilsen	NEG	D350N, M377I, A502V, N526K	rPBP group II	11	20	20	29	0.25	0.03	0.008	0.25	0.25	<0,063	22	19	11	11	22	19	15	124	S
B0044611	f	34	sputum	2018-05-24	Moravian-Silesian	TEM1	D350N, G490E, A502V, N526K, A530S	rPBP group II	6	6	6	12	>8	0.25	0.008	0.5	0.5	>4	1	11	18	18	62	1	5	836	S
B0045089	f	6	sputum	2018-06-25	Prague	NEG	D350N, M377I, S385T, L389F, I519L, N526K	rPBP group III	6	11	6	6	4	0.5	0.125	0.5	0.5	>4	3	18	197	15	86	71	23	2044	S
B0045781	m	67	blood	2016-10-13	Pilsen	NEG	D350N, M377I, G490E, A502V, N526K	rPBP group II	11	18	12	22	1	0.06	0.008	0.5	0.5	<0,063	55	11	16	14	89	113	3	834	390/834
B0045785	m	84	blood	2016-11-11	South Bohemian	NEG	N526K	rPBP group II	11	15	13	19	1	0.06	0.008	1	0.5	>4	11	2	15	8	28	26	3	34	34/401
B0045788	m	2	cerebrospinal fluid	2016-12-22	Usti nad Labem	NEG	D350N	sPBP	16	21	21	26	0.25	0.016	0.016	0.5	0.5	<0,063	22	19	11	11	22	19	15	124	S
B0045792	m	8	cerebrospinal fluid	2017-04-06	Prague	NEG	I449V, N526K	rPBP group II	7	16	15	24	1	0.03	0.008	0.5	0.5	4	14	7	13	7	17	13	17	57	S
B0045793	f	52	blood	2017-05-05	Prague	NEG	D350N, M377I, A502V, N526K	rPBP group II	6	14	13	16	2	0.125	0.016	1	0.5	1	125	1	1	1	1	2	5	1034	14
B0045900	m	0	sputum	2018-03-06	Moravian-Silesian	NEG	D350N, G490E, N526K, A530S	rPBP group II	11	19	15	24	2	0.06	0.008	0.5	0.5	>4	33	8	16	16	49	2	3	107	S
B0045901	m	50	blood	2018-03-15	Prague	TEM1	D350N, S357N, M377I, S385T, L389F, R517H, T532S	rPBP group III	6	6	6	6	>8	1	0.016	1	0.5	<0,063	1	1	1	14	9	14	13	103	11
B0045902	f	75	blood	2018-03-12	Central Bohemian	NEG	I449V, N526K	rPBP group II	7	17	12	21	1	0.06	0.016	0.5	0.5	<0,063	10	2	15	8	26	61	3	396	396
B0046854	f	66	sputum	2018-10-02	Hradec Kralove	TEM1	D350N, S357N, M377I, S385T, L389F, R517H, T532S	rPBP group III	6	6	6	6	>8	>1	0.016	0.5	0.5	<0,063	1	1	1	14	9	14	13	103	11
B0047604	f	76	sputum	2018-11-20	Pardubice	NEG	M377I, I449V, N526K	rPBP group II	6	11	9	12	4	0.25	0.008	0.5	0.5	<0,063	1	8	1	14	9	14	13	11	11
B0047804	f	76	sputum	2018-12-02	Hradec Kralove	NEG	M377I, I449V, N526K	rPBP group II	6	10	6	13	4	0.25	0.008	0.5	0.25	<0,063	1	8	1	14	9	14	13	11	11
NEG - negative
TEM1 - lactamase blaTEM1
ROB1 - lactamase blaROB1
PEN - penicillin
AMP - ampicillin
AMC - amoxicillin / clavulanic acid
CRX - cefuroxime
CTX - cefotaxime
CIP - ciprofloxacine
TET - tetracycline
CMP - chloramphenicol
STX - trimethoprim-sulfamethoxazole
adk - Adenylate kinase
atpG - ATP synthase F1 subunit gamma
frdB - Fumarate reductase iron-sulfur protein
fucK - Fuculokinase
mdh - Malate dehydrogenase
pgi - Glucose-6-phosphate isomerase
recA - RecA protein
ST - Sequence type
CC - clonal complex
S - singleton
